# Supplementary material for: Visualisation tools for dependent peptide searches to support the exploration of in vitro protein modifications
Source: PLoS One. 2020 Jul 8;15(7):e0235263. doi: 10.1371/journal.pone.0235263 (PMC7343161; doi:10.1371/journal.pone.0235263)
Supplement: S1 Table — Localisation probabilities for hydrolysed NESyl groups are given in parentheses after the respective amino acid symbols. Potential sites of modification are underlined, with the most plausible sites in boldface (see S1 Text). Dependent peptides were allowed to have either of two mass shifts: +86.04 ± 0.01 Da or +143.06 ± 0.01 Da (see ‘Results and discussion’). (XLSX) [file pone.0235263.s021.xlsx]

## Sheet: S1 Table
Dependent peptide	Mass shift / Da	Variable-modification search result
FKD(0.494)L(0.494)G(0.011)EEHFK	143.059	FK(0.378)D(0.62)LGE(0.002)EHFK
FKDLG(0.037)EE(0.037)H(0.923)FK	143.058	FKDLGE(0.023)E(0.202)H(0.773)FK(0.003)
GLVLIAFSQYLQQC(0.017)P(0.243)F(0.243)D(0.243)E(0.243)HVK	143.06
H(0.06)L(0.06)V(0.06)D(0.06)E(0.759)PQNLIK	143.058
HLVDEPQNLI(0.47)K(0.47)Q(0.022)N(0.022)CDQFEK	143.062
K(0.481)V(0.481)PQVSTPTLVEVSR	143.059
KFW(0.055)G(0.794)K(0.138)YLYEIAR	143.059
L(0.324)A(0.324)K(0.324)EYEATLEECCAK	143.058
L(0.326)A(0.326)K(0.326)EYEATLEECCAK	143.057
L(0.488)K(0.488)P(0.012)D(0.012)PNTLCDEFKADEK	143.058	LK(0.891)PD(0.108)PN(0.001)TLCDEFKADEK
LFT(0.039)F(0.039)H(0.039)A(0.039)D(0.039)I(0.79)C(0.016)TLPDTEK	143.058
LFT(0.042)F(0.042)H(0.042)A(0.042)D(0.042)I(0.788)CTLPDTEK	143.058
LFTF(0.249)H(0.249)A(0.249)D(0.249)ICTLPDTEK	143.058	LFT(0.015)FH(0.493)AD(0.493)ICTLPDTEK
M(0.333)P(0.333)C(0.333)TEDYLSLILNR	86.0383
MPCTEDY(0.22)L(0.383)S(0.383)LILNR	143.059
MPCTEDYLS(0.5)L(0.5)ILNR	143.058
N(0.124)Y(0.124)Q(0.124)E(0.124)A(0.124)K(0.124)D(0.124)A(0.124)F(0.01)LGSFLYEYSR	143.06
R(0.166)P(0.166)C(0.166)F(0.166)S(0.166)A(0.166)LTPDETYVPK	86.037
R(0.167)P(0.167)C(0.167)F(0.167)S(0.167)A(0.167)LTPDETYVPK	86.0365
R(0.245)H(0.245)P(0.245)Y(0.245)F(0.02)YAPELLYYANK	143.06
R(0.394)H(0.394)P(0.106)E(0.106)YAVSVLLR	143.058	R(0.499)H(0.499)PE(0.001)YAVSVLLR
R(0.447)H(0.447)P(0.053)E(0.053)YAVSVLLR	143.059
R(0.461)H(0.461)P(0.026)E(0.026)Y(0.026)AVSVLLR	143.058
R(0.486)H(0.486)P(0.027)EYAVSVLLR	143.058
RHP(0.142)Y(0.142)F(0.142)Y(0.142)A(0.142)P(0.142)E(0.142)LLYYANK	143.059
S(0.012)L(0.012)H(0.325)T(0.325)L(0.325)FGDELCK	143.058
S(0.1)H(0.1)C(0.1)I(0.1)A(0.1)E(0.1)V(0.1)E(0.1)K(0.1)D(0.1)AIPENLPPLTADFAEDKDVCK	143.06
S(0.332)L(0.332)H(0.332)TLFGDELCK	143.058	S(0.493)LH(0.493)T(0.013)LFGDELCK
SHCIAE(0.109)V(0.109)E(0.109)K(0.109)D(0.109)A(0.109)I(0.109)P(0.109)E(0.109)NLPPLTADFAEDKDVCK	86.039
SHCIAE(0.14)V(0.14)E(0.14)K(0.14)D(0.14)A(0.14)I(0.14)PENLPPLTADFAEDKDVCK	143.059
SHCIAE(0.142)V(0.142)E(0.142)K(0.142)D(0.142)A(0.142)I(0.142)PENLPPLTADFAEDKDVCK	143.061
SHCIAEV(0.193)E(0.193)K(0.193)D(0.193)A(0.193)IPENLPPLTADFAEDKDVCK	86.0368
SLH(0.333)T(0.333)L(0.333)FGDELCK	143.058	S(0.005)LH(0.498)T(0.498)LFGDELCK
V(0.229)H(0.229)K(0.229)E(0.229)CCHGDLL(0.024)ECADDR	143.058
