# Supplementary material for: Visualisation tools for dependent peptide searches to support the exploration of in vitro protein modifications
Source: PLoS One. 2020 Jul 8;15(7):e0235263. doi: 10.1371/journal.pone.0235263 (PMC7343161; doi:10.1371/journal.pone.0235263)
Supplement: S2 Table — Dependent peptides containing HDMP-/HTO-type modifications were identified using S4 Script. All modifications were detected as sulfonyl derivatives, and all could be localised to lysine residues. DPs were matched to Salomón and coauthors’ search results [28] (‘+’ = match) by sequence, site of modification and modification type (‘Expected analyte’), or by protein site only (‘Expected site’). Two site numbers are given: the number used for the matching (first number); and the equivalent number for the mature protein (second number, in parentheses). (XLSX) [file pone.0235263.s022.xlsx]

## Sheet: S2 Table
Protein	Peptide sequence	Modification type	Protein site	Expected analyte	Expected site
Serum albumin	SLHTLFGDKLCTVATLR	HDMP	97 (73)
Serum albumin	LDELRDEGKASSAK	HDMP	214 (190)		+
Serum albumin	YKAAFTECCQAADK	HDMP	186 (162)	+	+
Serum albumin	KVPQVSTPTLVEVSR	HDMP	438 (414)	+	+
Serum albumin	LVNEVTEFAKTCVADESAENCDK	HDMP	75 (51)	+	+
Serum albumin	AEFAEVSKLVTDLTK	HDMP	257 (233)	+	+
Serum albumin	LDELRDEGKASSAK	HTO	214 (190)		+
Haemoglobin β-subunit	SAVTALWGKVNVDEVGGEALGR	HDMP	18 (17)	+	+
Haemoglobin β-subunit	VLGAFSDGLAHLDNLKGTFATLSELHCDK	HDMP	83 (82)
Haemoglobin β-subunit	SAVTALWGKVNVDEVGGEALGR	HTO	18 (17)		+
Serotransferrin	DGAGDVAFVKHSTIFENLANK	HDMP	225 (206)	+	+
